# Supplementary material for: A mutation in the AdhE alcohol dehydrogenase of Clostridium thermocellum increases tolerance to several primary alcohols, including isobutanol, n-butanol and ethanol
Source: Sci Rep. 2019 Feb 11;9:1736. doi: 10.1038/s41598-018-37979-5 (PMC6370804; doi:10.1038/s41598-018-37979-5)
Supplement: Supplementary file 1 — Table S1 : Kinetic parameters of C. thermocellum GAPDH enzyme. [file 41598_2018_37979_MOESM1_ESM.xlsx]

## Sheet: Sheet1
Table.S1 Kinetic parameters of C. thermocellum Gapdh
NAD+		NADP+
Km (µM)	Vmax (U/mg)a	Km (µM)	Vmax (U/mg)a
0.64 ± 0.13	17.82 ± 2.13	19.93 ± 3.25	0.38 ± 0.34
a 1U = 1 µmol/min
b The data represents the average of three individual rounds of assays
c ND = not detected.
